# Supplementary material for: Exploring the Biological Activity and Mechanism of Xenoestrogens and Phytoestrogens in Cancers: Emerging Methods and Concepts
Source: Int J Mol Sci. 2021 Aug 16;22(16):8798. doi: 10.3390/ijms22168798 (PMC8395949; doi:10.3390/ijms22168798)
Supplement: Supplementary file 1 [file ijms-22-08798-s001.zip]

Archive with 1 entries (1 files):
- ijms-1305500-supplementary.pdf
